# Supplementary material for: Screening Potential Reference Genes in Tuta absoluta with Real-Time Quantitative PCR Analysis under Different Experimental Conditions
Source: Genes (Basel). 2021 Aug 17;12(8):1253. doi: 10.3390/genes12081253 (PMC8391263; doi:10.3390/genes12081253)
Supplement: Supplementary file 1 [file genes-12-01253-s001.zip]

Archive with 1 entries (1 files):
- genes-1287204-supplementary.pdf
